# Supplementary material for: The Morphogenesis of Sperm Storage Micropockets in the Western Mosquitofish (Gambusia affinis)
Source: Animals (Basel). 2025 Feb 28;15(5):707. doi: 10.3390/ani15050707 (PMC11899314; doi:10.3390/ani15050707)
Supplement: Supplementary file 1 [file animals-15-00707-s001.zip]

Archive with 1 entries (1 files):
- animals-3351268-supplementary.pdf
